# Supplementary material for: Hepatic resistance to cold ferroptosis in a mammalian hibernator Syrian hamster depends on effective storage of diet-derived α-tocopherol
Source: Commun Biol. 2021 Jun 25;4:796. doi: 10.1038/s42003-021-02297-6 (PMC8233303; doi:10.1038/s42003-021-02297-6)
Supplement: Supplementary file 4 — Supplementary Data 1 [file 42003_2021_2297_MOESM4_ESM.xlsx]

## Sheet: Figure 1C
4ºC culture
	Mouse 48 hrs	STD hamster 48 hrs	STD hamster 120 hrs
	70.4095	17.1687	12.7137
	73.321	17.4163	12.7137
	68.5112	15.7682	10.0532
	92.6089	24.1296
	54.6944	8.39401
	61.1297
	95.621
	100
	91.7674
	100

## Sheet: Figure 1E
STD hamster hepatocytes cold rewarming
	RT	PA
	27.5	20.2
	20.1	20
	17.3	9.8
	51.8
	33.435
	23.16
	37.1561

## Sheet: Figure 1G
Cold-rewarming STD hamsters
	Rapid	Slow
	12.778	9.64675
	13.475	12.9804
	33.435	30.9562
	23.16	24.9831
	37.1561	24.9586
