# Supplementary material for: Hepatic resistance to cold ferroptosis in a mammalian hibernator Syrian hamster depends on effective storage of diet-derived α-tocopherol
Source: Commun Biol. 2021 Jun 25;4:796. doi: 10.1038/s42003-021-02297-6 (PMC8233303; doi:10.1038/s42003-021-02297-6)
Supplement: Supplementary file 5 — Supplementary Data 2 [file 42003_2021_2297_MOESM5_ESM.xlsx]

## Sheet: Fig.2A
Hamsters hepatic celll death
	STC	STD
	98.8414	17.1687
	99.3611	17.4163
	100	15.7682
	100	24.1296
	96.4908	8.39401
	97.4532
	89.5161
	94.948
	87.2817
	71.9145

## Sheet: Fig.2C
MitoP 18O2/ mitoB
ham hepatocytes	STC 37ºC	STC 4ºC	STD 37ºC	STD 4ºC
	0.03939	0.2454	0.00902	0.05735
	0.05452	0.28386	0.00823	0.05228

## Sheet: Fig.2D
STC hamsters					Mouse (STD)
	Control	Deferoxamine	Ferrostatin-1	Trolox		Control	Deferoxamine	Ferrostatin-1	Trolox
	86.0737	23.4501	20.6649	22.7763		88.0308	49.9204	45.8333	40.9501
	91.7711	34.0703	18.5212	26.4554		84.5545	62.5177	63.4229	67.7511
	95.9429	29.0967	33.439	27.3851		72.654	50.403	48.2441	48.1865
	80.3095	43.559	40.8511	41.47		100	70.8911	77.1617	63.3663
	94.0342	37.5752	23.4544	28.9151
	80.0412	40.1236	32.2174	37.5225
	81.8308	33.8766	26.6644	26.8377
	100	35.461	18.5106	14.6454

## Sheet: Fig.2E
TBARS/Protein
		STC hamster	STC hamster	STC hamster		STD hamster	STD hamster	STD hamster	STD hamster
	fresh	0.23	0.25	0.26		0.17	0.15	0.17	0.35
	4?C 0hr	0.46	0.48	0.61		0.14	0.14	0.16	0.19
	4?C 4hr	0.6	0.46	0.66		0.13	0.12	0.18	0.23
	4?C 8hr	1.1	0.77	0.9		0.1	0.23	0.2	0.21

## Sheet: Fig.2G
PE 38:4 + 18O2
	STC ham	STD ham	mouse
	879351	N.D.	255462
	513793	N.D.	330713
	229379	N.D.	488374
	93935	N.D.	684188

## Sheet: Fig.2I
PE-38:4 (18:0_20:4)
	STC ham	STD ham	Mouse
	13998.5	13600.5	21168.6
	14607.9	12254.3	22383.3
	12773.4	12850.4	22350.3
	13311.7	12864.3	21082.1

## Sheet: Fig.2H
	STC hamsters				STD hamsters				ST mouse
	DMSO	RSL3 2 uM	BSO 1mM		Control	RSL3 2 uM	BSO 1 mM		Control	RSL3 2 uM	BSO 1 mM
	3.67379	36.0083	67.1443		5.99864	8.07771			20.606	99.6729	94.6462
	11.5436	25.3532	59.9573		5.02945	4.98414	5.98097		38.3502	100	96.2192
	6.3231	28.2164	50.6944		5.55556	6.13426	6.13426		50.5187	100	99.9177
	6.66147	36.1511	61.083		2.56169	3.50176	2.89072		71.3807	100	100
