# Supplementary material for: Hepatic resistance to cold ferroptosis in a mammalian hibernator Syrian hamster depends on effective storage of diet-derived α-tocopherol
Source: Commun Biol. 2021 Jun 25;4:796. doi: 10.1038/s42003-021-02297-6 (PMC8233303; doi:10.1038/s42003-021-02297-6)
Supplement: Supplementary file 6 — Supplementary Data 3 [file 42003_2021_2297_MOESM6_ESM.xlsx]

## Sheet: PC
PC area values
	Category	mouse	mouse	mouse	mouse	STC ham	STC ham	STC ham	STC ham	STD ham	STD ham	STD ham	STD ham
	1-PC(34:2)/1+H_13.29	14005.6	15753.1	11869.5	12990.3	21360.5	11107.4	13915.4	11400.4	26216.8	19394.5	22514.2	32546.3
	4-PC(36:2)/1+H_14.84	8481.49	7727	5892.79	7127.62	16731.4	8354.47	9995.75	8734.85	17322.5	12920.9	14454.5	20668.5
	5-PC(34:1)/1+H_14.01	7914.61	6228.84	5104.46	4288.95	15327.2	6102.39	8126.58	5800.69	11646.2	5840.48	11799.5	11383.8
	9-PC(38:6)/1+H_12.85	8657.92	9666.87	7172.76	7684.66	9236.61	4716.56	6258.8	5636.24	8406.67	6567.44	6340.05	10416.6
	12-PC(36:4)/1+H_14.02	5777.94	7056.26	5346.47	6199.41	5654.31	2717.95	3048.85	2708.35	4448.23	2434.68	3646.91	6095.66
	23-PC(38:4)/1+H_13.27	3671.99	4398.82	2721.88	3991.06	3159.82	1816.28	1997.23	1538.73	2054.94	1788.27	2115.46	2972.44
	16-PC(40:6)/1+H_13.97	2225.67	2056.94	2063.22	2134.83	3295.48	1706.7	2108.96	2071.91	2253.54	1959.33	1795.74	2602.53
	19-PC(36:1)+H_15.58	994.418	709.571	569.32	507.508	2996.21	1063.39	1720.42	1292.25	1954.94	1031.95	1600.1	1666.57
	25-PC(34:3)/1+H_12.08	2236.99	1733.22	1438.99	1186.1	392.845	205.626	360.22	421.591	915.782	528.882	386.959	804.381
	34-PC(36:5)+H_11.51	1109.42	802.207	790.267	531.6	1134.06	351.715	574.18	317.18	701.101	220.036	689.277	604.007
	33-PC(32:1)+H_12.98	912.559	445.81	460.984	299.221	712.862	236.783	334.745	239.295	418.944	163.011	459.97	383.051
	20-PC(40:7)/1+H_11.81	1.39414	51.7111	25.0719	912.376	262.386	435.243	475.614	322.079	137.484	631.524	838.532	970.556
	13-PC(38:5)/1+H_12.82	75.7236	85.7214	54.4913	1162.88	749.046	404.944	318.669	56.446	320.442	189.73	462.568	1085.82
	37-PC(38:7)+H_11.78	590.189	600.683	405.264	362.207	87.4384	47.5258	82.8425	78.0891	122.284	71.2663	70.3908	130.882
	26-PC(36:6)+H_10.69	66.6377	53.5106	55.8913	33.1387	30.6605	11.8626	21.2999	14.8934	29.5516	12.2687	18.3433	24.4893
	40-PC(34:4)+H_11.41	60.9119	57.0024	49.7547	36.5665	23.7555	7.63369	9.00033	8.08938	22.0861	10.874	12.2542	19.7652
	35-PC(42:6)+H_15.42	34.1556	37.1318	71.0018	57.0387	3.65877	3.1023	1.67799	1.32942	3.60982	3.30574	2.37897	4.98797

## Sheet: PE
PE area values
	Category	mouse	mouse	mouse	mouse	STC ham	STC ham	STC ham	STC ham	STD ham	STD ham	STD ham	STD ham
	1-PE(38:4)	21168.6	22383.3	22350.3	21082.1	13998.5	14607.9	12773.4	13311.7	13600.5	12254.3	12850.4	12864.3
	2-PE(36:2)	7500.01	7855.8	7546.77	8613.19	16502.1	15664.9	15978.5	15889.1	18315.6	17399	16008.6	17266.6
	3-PE(38:6)-2	14505.4	14046.9	14090.9	12224	11474.1	10947.9	11926.2	12361.1	10897.2	11777.2	10826.3	11139.8
	4-PE(40:6)	6596.29	6688.67	7086.98	7109.61	7271.61	7165.04	8525.34	9082.86	7568.59	7828.33	5937.27	6413.26
	5-PE(36:3)	3909.45	4741.82	3701.66	5609.73	7179.88	8313.33	7707.25	7023.99	10648.3	9462.05	8171.58	10468
	6-PE(38:5)	6159.43	7078.91	5834.34	6309.75	6096.46	7636.23	6365.8	6353.11	6898.82	6148.46	6363.49	7265.27
	7-PE(34:2)	7588.08	6591.18	6421.62	5931.58	6829.41	5829.14	5280.59	5949.75	6084.55	5994.83	5746.41	5818.53
	8-PE(36:4)-2	9074.05	7961.5	8343.57	6792.96	4884.02	4771.01	3985.11	4804.33	3731.65	3692.47	4274.92	3837.74
	9-PE(40:7)	3474.45	4033.86	3404.81	3670.16	3931.1	4648.36	5263.03	5271.46	5156.89	5028.57	4260.48	5425.54
	10-PE(36:1)	1096.93	1069.98	916.987	997.803	3334.71	2528.78	2368.09	1958.29	2292.96	2016.68	2801.22	2625.74
	11-PE(38:5)-2	1768.9	1502.06	1779.4	1877.79	2425.7	2039.39	2716.55	1767.85	1896.39	1243.45	1817.99	1424.31
	12-PE(38:3)	2654.3	2472.12	2456.64	2822.76	1433.35	1340.03	1548.45	1455.46	1314.31	1361.54	1143.75	1223.13
	13-PE(34:1)	937.639	777.949	718.926	638.563	2337.3	1561.76	979.262	877.837	1064.06	740.753	1709.06	1036.73
	14-PE(40:5)	649.364	570.454	579.871	563.789	920.664	822.304	1127.21	951.76	915.372	697.843	750.802	735.623
	15-PE(38:6)	321.462	312.959	263.5	611.458	966.949	850.817	948.909	724.794	872.482	1051.43	1103.45	967.196
	16-PE(38:2)-3	645.566	721.27	791.625	898.427	479.252	532.074	429.408	331.79	525.62	578.25	477.079	603.944
	17-PE(36:4)	813.021	805.637	768.011	1037.04	228.959	297.963	283.836	314.218	376.049	500.911	346.007	453.774
	18-PE(40:4)-3	1283.27	1235.55	1478.51	1407.03	102.896	113.608	72.5135	60.7778	112.41	121.188	102.666	127.279
	19-PE(36:5)-3	711.247	494.58	653.082	588.411	477.667	403.606	713.294	486.026	428.485	233.414	420.947	294.702
	20-PE(40:4)-2	440.276	652.323	468.971	563.187	492.904	481.164	469.474	428.32	455.516	478.201	410.596	309.024
	21-PE(40:5)-2	200.808	186.405	186.951	146.336	602.843	582.067	633.817	489.512	371.752	407.19	415.519	323.841
	22-PE(34:3)	641.723	410.022	429.722	401.737	277.723	242.107	282.81	293.343	315.845	238.993	326.999	347.133
	23-PE(38:2)-2	356.36	439.297	292.894	345.921	222.566	303.765	246.007	211.614	381.282	330.838	290.715	393.188
	24-PE(36:5)-2	491.538	342.205	344.783	303.909	217.659	233.633	139.711	168.98	215.308	147.058	231.518	205.361
	25-PE(38:2)	102.527	69.9589	102.154	106.718	213.523	271.337	209.977	244.174	247.948	243.736	230.113	201.627
	26-PE(36:5)	275.776	272.888	318.918	283.062	56.7533	69.0055	14.153	43.8603	130.46	109.61	115.716	146.007
	27-PE(34:3)-2	86.0718	82.8811	57.7033	34.8628	159.909	98.683	47.3915	63.268	49.3247	45.3799	100.95	65.1216
	28-PE(32:1)	134.221	65.52	85.2706	51.9134	90.3733	52.1516	49.0756	46.1862	30.915	17.6148	55.1512	26.9085
	29-PE(34:0)	46.5022	78.0137	47.9224	68.1282	30.9764	30.7936	24.9342	19.8759	14.5441	13.6578	20.1855	16.2753
	30-PE(40:4)	37.2944	17.2259	55.5259	43.4163	22.1453	49.5966	28.9465	24.2812	22.4373	36.0149	16.8959	37.4524
	31-PE(36:0)	15.2721	19.6425	16.2837	20.8272	10.7411	9.60441	7.77077	6.24433	5.03757	4.08845	6.44675	4.77941
	32-PE(32:0)	9.05828	13.1775	7.80575	9.9937	3.3029	2.64335	0.76222	0.526085	0.17233	0.412245	0.615935	0
