# Supplementary material for: Hepatic resistance to cold ferroptosis in a mammalian hibernator Syrian hamster depends on effective storage of diet-derived α-tocopherol
Source: Commun Biol. 2021 Jun 25;4:796. doi: 10.1038/s42003-021-02297-6 (PMC8233303; doi:10.1038/s42003-021-02297-6)
Supplement: Supplementary file 7 — Supplementary Data 4 [file 42003_2021_2297_MOESM7_ESM.xlsx]

## Sheet: Fig.4B
STC hamsters
	PBS	Olive oil	α-tocopherol
	98.6343	91.749	23.2467
	95.9063	56.6144	26.425
	81.6234	55.9606	18.8119
	95.3228	83.544	20.2389

## Sheet: Fig.4C
hepatic αT
	STC ham	STC ham+olive oil	STC ham+αT	STD ham	STD mouse
	67.458	324.796	565.444	1844.2	57.019
	69.053	295.798	554.48	1418.9	67.037
	103.345	219.08	676.473	1061.26	68.619
	149.42				121.653
	153.518

## Sheet: Fig.4D
αT vx. LDH
		LDH
	αT	STC	STD	STC+αT	STC+olive oil
	67.458	99.3611
	69.053	100
	103.345	98.8414
	149.42	96.4908
	153.518	89.5161
	1844.2		17.4163
	1418.9		15.7682
	1061.26		17.1687
	565.444			23.2467
	554.48			58.7746
	676.473			20.8988
	324.796				91.749
	295.798				55.4341
	219.08				67.0323

## Sheet: Fig.4E
	STC Ham	STD Ham	Mouse
	1.8471	17.0078	0.315168
	2.28553	18.7059	0.299821
	2.7433	20.5386	0.550881
	1.80408	24.5187	0.5438
	1.20807	20.7012	0.732588
			0.846347

## Sheet: Fig.4F
STC hamsters
	Non-HIB	HIB-PA
	1.77227	4.52671
	1.47035	8.13483
	1.77309	9.15638
	1.27608	13.5911
		8.87121

## Sheet: Fig.4G
STC hamsters
	Control (MilliQ)	Vit.C	Control (DMSO)	Idebenone
	95.775	19.1599	78.4147	7.52351
	93.122	2.69414	51.9974	5.34794
	89.4004	20.6963	38.9022	7.82161
	74.3162	19.359
